# Supplementary material for: Characterization of the m6A-Associated Tumor Immune Microenvironment in Prostate Cancer to Aid Immunotherapy
Source: Front Immunol. 2021 Aug 31;12:735170. doi: 10.3389/fimmu.2021.735170 (PMC8438522; doi:10.3389/fimmu.2021.735170)
Supplement: Supplementary file 8 [file Table_1.xlsx]

## Sheet: Supplement table 1
Supplement table 1. Univariate Cox regression model to calculate the hazard ratios (HR) and progression-free survival (PFS) for m6A regulators
Type	m6A regulators	RNA expression	CNV	PFS
erasers	FTO	down	loss	FAVORABLE FACTOR
	ALKBH5	down	loss	FAVORABLE FACTOR
writer	ZC3H13	down	loss	FAVORABLE FACTOR
	WTAP	ns	loss
	RBM15B	up	gain
	RBM15	up	loss
	METTL3	down	loss
	METTL14	down	loss
	KIAA1429	down	gain
	CBLL1	down	gain
reader	ELAVL1	up	loss
	FMR1	down	loss
	HNRNPA2B1	up	gain	RISK FACTOR
	HNRNPC	up	loss	RISK FACTOR
	IGF2BP1	ns	gain
	IGF2BP2	down	gain
	IGF2BP3	ns	gain
	LRPPRC	ns	loss
	RBMX	up	loss	RISK FACTOR
	YTHDC1	ns	loss
	YTHDC2	up	loss
	YTHDF1	up	gain
	YTHDF2	up	gain
	YTHDF3	ns	gain

## Sheet: Supplement table 2
Supplement Table 2. Univariate Cox regression model to calculate the hazard ratios (HR) and progression-free survival (PFS) for m6A regulators
Genes	HR	CI_low	CI_up	pvalue
IGF2BP1	0.86	0.63	1.16	0.32
IGF2BP2	0.98	0.81	1.18	0.82
IGF2BP3	1.24	0.89	1.73	0.21
ELAVL1	2.09	0.72	6.06	0.18
YTHDF3	0.66	0.37	1.19	0.17
METTL14	0.68	0.4	1.17	0.17
ZC3H13	0.54	0.38	0.78	0
CBLL1	0.7	0.47	1.05	0.08
LRPPRC	1.28	0.75	2.17	0.37
ALKBH5	1.17	0.51	2.68	0.7
HNRNPC	2.47	1.05	5.82	0.04
YTHDC1	1.27	0.47	3.45	0.64
RBMX	3.71	1.78	7.75	0
KIAA1429	1.33	0.77	2.28	0.31
FTO	0.56	0.35	0.9	0.02
HNRNPA2B1	6.91	3.28	14.55	0
METTL3	1.77	0.98	3.19	0.06
YTHDF1	2.58	0.95	7.01	0.06
RBM15B	1.97	0.9	4.32	0.09
YTHDF2	0.83	0.31	2.2	0.71
RBM15	1.41	0.79	2.51	0.24
WTAP	0.52	0.28	0.96	0.04
YTHDC2	0.99	0.61	1.61	0.98
FMR1	1.69	0.81	3.52	0.16

## Sheet: Supplement table3
Supplement table 3. gene markers of three distinct modification patterns.
cluster1	cluster2	cluster3
IGF2BP1	IGF2BP1	IGF2BP1
IGF2BP2	IGF2BP2	IGF2BP3
IGF2BP3	IGF2BP3	ELAVL1
YTHDF3	METTL14	METTL14
METTL14	ZC3H13	ZC3H13
ZC3H13	CBLL1	YTHDC1
CBLL1	ALKBH5	RBMX
YTHDC1	RBMX	KIAA1429
KIAA1429	KIAA1429	HNRNPA2B1
HNRNPA2B1	HNRNPA2B1	METTL3
METTL3	YTHDF1	YTHDF1
YTHDF1	WTAP	RBM15
YTHDF2	FMR1	YTHDC2
FMR1		HNRNPC
